# Supplementary material for: Companion cropping with potato onion enhances the disease resistance of tomato against Verticillium dahliae
Source: Front Plant Sci. 2015 Sep 11;6:726. doi: 10.3389/fpls.2015.00726 (PMC4566073; doi:10.3389/fpls.2015.00726)
Supplement: Supplementary file 1 [file Table1.XLS]

## Sheet: Sheet1
Companion cropping with potato onion enhances the disease resistance of tomato against Verticillium dahliae Xuepeng Fu, Xia Wu,Xingang Zhou,Shouwei Liu,Yanhui Shen,Fengzhi Wu
 Table S1 Quality, quantity and integrity of total RNA from diferent samples
Sample name	RNA content(ng/µL)	OD260/280	OD260/230	RIN	28S/18S
TM1	366	2.08	1.8	9.3	1.9
TM2	394	2.05	2.13	9.1	2
TM3	658	2.11	2.03	9.3	1.9
TC1	630	2.08	2.12	9.6	1.8
TC2	600	2.1	2.01	9.2	2
TC3	618	2.09	1.8	9.5	1.9
