# Supplementary material for: Companion cropping with potato onion enhances the disease resistance of tomato against Verticillium dahliae
Source: Front Plant Sci. 2015 Sep 11;6:726. doi: 10.3389/fpls.2015.00726 (PMC4566073; doi:10.3389/fpls.2015.00726)
Supplement: Supplementary file 2 [file Table2.XLS]

## Sheet: Sheet1
Companion cropping with potato onion enhances the disease resistance of tomato against Verticillium dahliae Xuepeng Fu, Xia Wu,Xingang Zhou,Shouwei Liu,Yanhui Shen,Fengzhi Wu
Additional file 3,Table S2 Genes and primers used in qRT-PCR for validation of RNA-seq results
GeneID	Genes Description	Sense primer(5'-3')	Antisense primer(5'-3')
Solyc01g095080.2.1	1-aminocyclopropane-1-carboxylate synthase	AAACAAGAGGAGGAAGAGTTAGAT	GCTGGGTAGTATGGTGAAGGTA
Solyc06g053710.2.1	Ethylene receptor	CCTTATTACCCTCTTTCCTATGC	TGACGGTCAAGTGACTTTCG
Solyc02g077370.1.1	Ethylene-responsive transcription factor 2	GGTGCGAGAGTATGGCTAGGTA	GGCGTTCACTATTTCAGATGGA
Solyc10g079860.1.1	Beta-1 3-glucanase	GCGACGACTCTGCTGGTGAT	AGCTTGGCTAGACGCCGATA
Solyc07g006700.1.1	Pathogenesis-related protein	TTACCCTTGACATGGGATTC	TCTCATCAGCCCAAGCATT
Solyc02g065470.1.1	Pathogenesis-related protein	GCTTCCACCTTAACTCACATCTC	CCCACTTCACTTCTTGCCTTG
Solyc08g074680.2.1	Polyphenol oxidase	ATACCATTAGCGGCATCGG	ACGGAGTTTAGTCATAGAAGGGA
Solyc06g060970.1.1	Expansin-like protein	TATCTTCATTGTTCTGCTCTTGCCT	TCTCCGTAACCACATGCTCC
Solyc09g082550.2.1	High affinity sulfate transporter 2	CAAAATTCTTCTGGATAAGTGCTA	CAAGGCGATGATACTGGTGAC
Solyc06g049080.2.1	Superoxide dismutase	ATTTAACGGCGGAGGTCA	AGCACCTTCTGCGTTCATCT
Solyc12g044330.1.1	Aquaporin	ACCCTGCCGTCACATTCG	CCATTCCTCCGGTCACAA
Solyc11g069760.1.1	High affinity nitrate transporter protein	AAAGCGAGTGGGTTCAGCA	ATTTGGCGTTACGTTAGGTGG
Solyc04g011500.2.1	actin	TGTGTTGGACTCTGGTGATGGTGT	TCACGTCCCTGACAATTTCTCGCT
