# Supplementary material for: Companion cropping with potato onion enhances the disease resistance of tomato against Verticillium dahliae
Source: Front Plant Sci. 2015 Sep 11;6:726. doi: 10.3389/fpls.2015.00726 (PMC4566073; doi:10.3389/fpls.2015.00726)
Supplement: Supplementary file 3 [file Table3.XLS]

## Sheet: TM-VS-TC.GeneDiffExpFilter
Companion cropping with potato onion enhances the disease resistance of tomato against Verticillium dahliae Xuepeng Fu, Xia Wu,Xingang Zhou,Shouwei Liu,Yanhui Shen,Fengzhi Wu
		Additional file 8,Table S3 All DEGs between TM and TC
GeneID	geneLength	Means-TM	Means-TC	log2Ratio(TC/TM)	Up-Down-Regulation(TC/TM)	Probability	Description
Solyc07g049530.2.1	1519	5.51333	30.89	2.48614	Up	0.832237	1-aminocyclopropane-1-carboxylate oxidase
Solyc07g026650.2.1	1199	1.1	16.7867	3.93174	Up	0.819387	1-aminocyclopropane-1-carboxylate oxidase
Solyc12g006380.1.1	1095	54.62	337.7	2.62824	Up	0.891739	1-aminocyclopropane-1-carboxylate oxidase-like protein
Solyc09g089580.2.1	1763	4.69	27.5767	2.55579	Up	0.826912	1-aminocyclopropane-1-carboxylate oxidase-like protein
Solyc04g009860.2.1	1479	21.9333	66.8033	1.6068	Up	0.822418	1-aminocyclopropane-1-carboxylate oxidase-like protein
Solyc01g095080.2.1	1866	6.08333	81.8633	3.75028	Up	0.894367	1-aminocyclopropane-1-carboxylate synthase
Solyc03g033840.2.1	1901	10.83	50.2167	2.21313	Up	0.845912	26S protease regulatory subunit 6B homolog
Solyc01g005500.2.1	967	3.70667	26.81	2.85458	Up	0.832949	3-phenylpropionate-dihydrodiol/cinnamic acid-dihydrodiol dehydrogenase
Solyc06g035960.2.1	1833	11.8633	76.0733	2.68088	Up	0.873035	4-coumarate-CoA ligase-like protein
Solyc10g007280.2.1	1632	25.1267	124.97	2.31429	Up	0.872985	AAA-ATPase
Solyc05g054890.2.1	2626	12.6833	41.39	1.70635	Up	0.810754	ABC transporter G family member 1
Solyc09g097950.1.1	450	22.9667	108.24	2.23662	Up	0.868151	Aldo/keto reductase
Solyc03g094020.2.1	2703	4.38	25.6333	2.54902	Up	0.821605	Alpha-glucosidase-like
Solyc08g075540.2.1	1482	50.6633	180.067	1.82952	Up	0.856795	Alternative oxidase
Solyc12g006470.1.1	1377	44.44	143.833	1.69447	Up	0.846	Aminotransferase-like protein
Solyc11g013110.1.1	1059	8.20667	39.3767	2.26247	Up	0.836951	Anthocyanidin synthase
Solyc02g069260.2.1	3493	30.76	90.5833	1.55819	Up	0.822803	ARGONAUTE 1
Solyc12g096570.1.1	357	12.4233	60.62	2.28674	Up	0.855138	ARGOS
Solyc04g076190.1.1	1308	7.6	53.48	2.81493	Up	0.865479	Aspartic proteinase nepenthesin-1
Solyc12g087940.1.1	1341	22.05	128.567	2.54367	Up	0.879816	Aspartic proteinase nepenthesin-1
Solyc03g111100.1.1	933	16.3967	63.3233	1.94933	Up	0.841293	AtIII18x5-like protein (Fragment)
Solyc09g091670.2.1	4349	1.47333	28.3233	4.26484	Up	0.865259	ATP-binding cassette transporter
Solyc05g053610.2.1	4521	19.65	58.1667	1.56566	Up	0.81098	ATP-binding cassette transporter
Solyc10g018340.1.1	417	13.9733	48.5467	1.7967	Up	0.823212	Auxin responsive SAUR protein
Solyc06g053260.1.1	390	6.23667	41.9367	2.74937	Up	0.853815	Auxin-responsive family protein
Solyc02g089140.2.1	447	0.653333	16.2067	4.63262	Up	0.831165	B12D-like protein
Solyc10g079860.1.1	1035	6.83667	28.8633	2.07787	Up	0.813205	Beta-1 3-glucanase
Solyc10g083290.1.1	1749	13.0833	54.4767	2.05791	Up	0.843637	Beta-fructofuranosidase insoluble isoenzyme 2
Solyc03g119080.2.1	1887	12.07	44.92	1.89593	Up	0.825223	Beta-glucosidase
Solyc03g116700.2.1	729	15.8533	59.44	1.90665	Up	0.836976	Blue copper protein
Solyc10g051120.1.1	288	4.15333	30.71	2.88637	Up	0.841891	Brain protein 44-like protein
Solyc08g068150.2.1	1430	5.34667	26.32	2.29945	Up	0.815196	BURP domain-containing protein
Solyc09g005610.2.1	964	10.08	90.73	3.17008	Up	0.886849	BZIP transcription factor
Solyc01g005800.2.1	2217	6.06	30.2833	2.32113	Up	0.825998	Calmodulin binding protein
Solyc12g008960.1.1	1482	10.9933	37.5367	1.77167	Up	0.809392	Calmodulin-binding protein
Solyc11g069640.1.1	831	18.8767	136.523	2.85447	Up	0.887857	Carbonic anhydrase family protein
Solyc10g083890.1.1	810	23.9	76.96	1.6871	Up	0.832949	Carbonic anhydrase family protein
Solyc07g005440.1.1	1275	28.5567	84.2133	1.56022	Up	0.820862	CBL-interacting protein kinase 9
Solyc09g097770.2.1	541	31.21	192.05	2.6214	Up	0.88724	Cell wall protein
Solyc07g043390.2.1	1922	113.863	328.243	1.52746	Up	0.837644	Cellulose synthase family protein expressed
Solyc08g006150.2.1	977	65.2733	167.337	1.35819	Up	0.814825	ChaC cation transport regulator-like 1
Solyc10g055800.1.1	990	409.547	913.817	1.15788	Up	0.800084	Chitinase
Solyc10g050730.1.1	528	5.3	28.86	2.44501	Up	0.826962	Copper ion binding protein
Solyc12g014630.1.1	624	4.58	42.1533	3.20223	Up	0.863463	Cortical cell-delineating protein
Solyc08g078900.1.1	417	316.573	1483.54	2.22844	Up	0.883894	Cortical cell-delineating protein
Solyc08g074480.1.1	396	24.1933	159.31	2.71916	Up	0.887045	Cortical cell-delineating protein
Solyc02g069800.1.1	1008	41.3933	125.507	1.60029	Up	0.836774	CXE carboxylesterase
Solyc07g040890.1.1	999	70.8033	221.523	1.64557	Up	0.848597	CXE carboxylesterase (Fragment)
Solyc08g083110.2.1	1655	14.5567	49.14	1.75522	Up	0.821303	Cystathionine gamma-lyase
Solyc10g012370.2.1	1518	37.7167	126.003	1.74019	Up	0.846851	Cysteine synthase
Solyc05g047530.2.1	1884	4.33333	23.1367	2.41663	Up	0.81064	Cytochrome P450
Solyc04g078290.2.1	1736	31.66	172.963	2.44973	Up	0.881946	Cytochrome P450
Solyc09g066150.1.1	1509	0.27	11.17	5.37053	Up	0.807729	Cytochrome P450
Solyc07g041500.2.1	1777	10.5933	82.4667	2.96065	Up	0.880333	Cytochrome P450
Solyc01g109140.2.1	1692	12.39	100.55	3.02066	Up	0.886131	Cytochrome P450
Solyc00g247300.2.1	1726	43.14	127.987	1.5689	Up	0.831443	Cytochrome P450
Solyc02g092860.2.1	1677	8.83333	65.7	2.89486	Up	0.873306	Cytochrome P450
Solyc10g051020.1.1	1551	22.17	243.057	3.45461	Up	0.9029	Cytochrome P450
Solyc10g007880.2.1	1689	6.29333	60.2133	3.25819	Up	0.877062	Cytochrome P450
Solyc06g076800.2.1	1698	5.14667	27.6467	2.4254	Up	0.823824	Cytochrome P450
Solyc04g071780.2.1	1680	2.18	24.8	3.50794	Up	0.840562	Cytochrome P450
Solyc10g007890.2.1	1706	7.59667	33.12	2.12426	Up	0.823212	Cytochrome P450
Solyc08g006750.2.1	1456	53.37	134.147	1.32971	Up	0.808523	Decarboxylase family protein
Solyc08g006740.2.1	1695	51.3867	150.46	1.54991	Up	0.831367	Decarboxylase family protein
Solyc11g069700.1.1	1344	196.467	507.513	1.36916	Up	0.824441	Elongation factor 1-alphad
Solyc02g082920.2.1	1025	11.94	83.08	2.7987	Up	0.877333	Endochitinase (Chitinase)
Solyc12g055980.1.1	465	37.0967	94.3033	1.34602	Up	0.803614	Endoglucanase 1
Solyc07g056320.2.1	1860	2.38333	21.6467	3.18309	Up	0.824971	ER glycerol-phosphate acyltransferase
Solyc04g051490.2.1	2413	3.21667	20.0633	2.64092	Up	0.80609	Essential meiotic endonuclease 1B
Solyc06g053710.2.1	2782	7.85333	36.5033	2.21665	Up	0.831588	Ethylene receptor
Solyc09g089930.1.1	723	6.96667	30.08	2.11026	Up	0.816948	Ethylene responsive transcription factor 1a
Solyc12g056590.1.1	933	14.03	53.2667	1.92472	Up	0.833592	Ethylene responsive transcription factor 2a
Solyc04g071770.2.1	1421	25.4567	110.033	2.11183	Up	0.86444	Ethylene responsive transcription factor 2a
Solyc09g075420.2.1	1148	44.99	207.323	2.20421	Up	0.875777	Ethylene responsive transcription factor 2b
Solyc02g077370.1.1	486	32.16	120.76	1.9088	Up	0.85481	Ethylene-responsive transcription factor 2
Solyc08g077330.2.1	983	2.22	32.83	3.88638	Up	0.864219	Expansin-like protein
Solyc08g007090.1.1	207	3.09667	34.0767	3.46	Up	0.858163	Expansin-like protein
Solyc06g060970.1.1	747	1.00333	68.9433	6.10254	Up	0.939628	Expansin-like protein
Solyc08g077900.2.1	1092	44.1367	124.763	1.49914	Up	0.823761	Expansin-like protein
Solyc02g069490.2.1	1950	90.1267	238.997	1.40696	Up	0.824063	FAD linked oxidase domain protein
Solyc02g070090.1.1	1605	3.88333	23.0433	2.56898	Up	0.814743	FAD-binding domain-containing protein
Solyc11g006540.1.1	1083	29.8467	175.36	2.55468	Up	0.88412	FAD-dependent pyridine nucleotide-disulphide oxidoreductase
Solyc03g005320.2.1	2289	5.13667	37.48	2.86722	Up	0.85171	Fatty acid elongase 3-ketoacyl-CoA synthase
Solyc10g009240.2.1	1833	2.53333	18.6933	2.88342	Up	0.806273	Fatty acid elongase 3-ketoacyl-CoA synthase
Solyc08g068390.2.1	2427	5.72	38.2933	2.74301	Up	0.849441	Fatty acid oxidation complex subunit alpha
Solyc11g067190.1.1	1479	2.98	19.0167	2.67388	Up	0.802385	Fatty acyl coA reductase
Solyc11g015890.1.1	768	5.70667	24.6567	2.11126	Up	0.80328	F-box family protein
Solyc01g106510.2.1	1464	4.54333	53.6233	3.56104	Up	0.877825	F-box protein family-like
Solyc02g086880.2.1	1527	160.533	391.137	1.2848	Up	0.812518	Formate dehydrogenase
Solyc02g090210.2.1	1559	8.20333	37.5167	2.19325	Up	0.832136	GDSL esterase/lipase At2g23540
Solyc11g011110.1.1	1116	4.97667	27.01	2.44024	Up	0.8225	GDSL esterase/lipase At5g37690
Solyc02g093710.1.1	576	41.59	152.15	1.87119	Up	0.856386	Genomic DNA chromosome 3 TAC clone K1G2
Solyc01g109790.2.1	2109	15.4667	47.7767	1.62714	Up	0.81122	Glucose-1-phosphate adenylyltransferase
Solyc12g014010.1.1	1452	100.363	604.873	2.5914	Up	0.893302	Glucosyltransferase
Solyc04g016230.2.1	1634	42.05	224.28	2.41512	Up	0.883786	Glucosyltransferase
Solyc02g081690.1.1	1446	231.657	558.34	1.26916	Up	0.812966	Glucosyltransferase
Solyc05g053890.1.1	1680	13.7467	43.06	1.64727	Up	0.808674	Glucosyltransferase-like protein
Solyc01g086680.2.1	949	14.9267	47.5033	1.67014	Up	0.814837	Glutathione S-transferase
Solyc10g084400.1.1	708	137.12	526.903	1.9421	Up	0.869342	Glutathione S-transferase
Solyc09g091130.2.1	684	5.31667	29.5333	2.47375	Up	0.829187	Glutathione S-transferase
Solyc09g011510.2.1	839	25.8533	119.997	2.21457	Up	0.868908	Glutathione S-transferase-like protein
Solyc09g011590.2.1	903	104.91	304.9	1.53918	Up	0.837877	Glutathione S-transferase-like protein
Solyc09g011620.1.1	648	17.7533	161.977	3.18962	Up	0.896063	Glutathione S-transferase-like protein
Solyc09g011630.2.1	917	348.457	911.907	1.38791	Up	0.828267	Glutathione S-transferase-like protein
Solyc09g011550.2.1	864	7.4	50.19	2.7618	Up	0.861616	Glutathione S-transferase-like protein
Solyc09g011540.2.1	907	10.8167	143	3.72469	Up	0.903839	Glutathione S-transferase-like protein
Solyc09g011520.2.1	1021	221.85	907.497	2.03231	Up	0.876785	Glutathione S-transferase-like protein
Solyc07g056470.2.1	2719	38.0167	149.18	1.97235	Up	0.861144	Glutathione S-transferase-like protein
Solyc07g056420.2.1	1012	23.5933	134.553	2.51173	Up	0.879791	Glutathione S-transferase-like protein
Solyc07g056480.2.1	951	156.017	484.5	1.6348	Up	0.851521	Glutathione S-transferase-like protein
Solyc07g056500.2.1	567	28.8433	156.097	2.43613	Up	0.880579	Glutathione transferase
Solyc01g081250.2.1	645	2.32333	56.9433	4.61526	Up	0.902062	Glutathione-S-transferase
Solyc01g094700.2.1	1708	12.75	53.47	2.06823	Up	0.843643	Glycerol-3-phosphate acyltransferase 4
Solyc09g092710.2.1	1085	0.306667	15.09	5.62078	Up	0.846971	Glycine rich protein
Solyc10g081980.1.1	678	40.7567	102.943	1.33674	Up	0.804735	Harpin-induced protein-like (Fragment)
Solyc02g036480.1.1	771	16.5333	108.937	2.72004	Up	0.881316	Harpin-induced protein-like (Fragment)
Solyc06g076020.2.1	2306	12.91	64.9467	2.33077	Up	0.859511	heat shock protein
Solyc08g078700.2.1	994	2.58667	20.9733	3.01939	Up	0.818807	Heat shock protein 22
Solyc04g054730.2.1	2243	20.9733	68.75	1.7128	Up	0.830932	High affinity sulfate transporter 2
Solyc09g082550.2.1	2294	1.29333	22.7433	4.13628	Up	0.848036	High affinity sulfate transporter 2
Solyc10g081970.1.1	423	43.2733	130.877	1.59666	Up	0.83748	HIN1-like protein (Fragment)
Solyc02g063520.2.1	1156	11.3667	64.34	2.50091	Up	0.863564	Homeobox-leucine zipper protein 22
Solyc05g052750.2.1	831	6.42667	26.1567	2.02504	Up	0.803544	Hydrolase alpha/beta fold family protein
Solyc03g097500.2.1	1554	12.8167	68.8267	2.42495	Up	0.863885	Hydroxycinnamoyl CoA shikimate/quinate hydroxycinnamoyltransferase-like protein
Solyc04g078660.1.1	1347	13.0167	104.633	3.00691	Up	0.886629	Hydroxycinnamoyl transferase
Solyc01g107080.2.1	1508	14.7533	50.0667	1.76281	Up	0.822122	Hydroxycinnamoyl transferase
Solyc03g117860.2.1	837	2.79333	21.5	2.94428	Up	0.818782	IBR finger domain protein
Solyc01g107400.2.1	589	38.8733	169.737	2.12645	Up	0.871599	Indole-3-acetic acid-amido synthetase GH3.8
Solyc04g054740.2.1	1943	7.08	45.9133	2.69709	Up	0.857047	Inositol-3-phosphate synthase
Solyc03g096670.2.1	1683	38.71	151.167	1.96536	Up	0.861282	Integrin-linked kinase-associated serine/threonine phosphatase 2C
Solyc07g052480.2.1	2273	8.55667	35.3367	2.04605	Up	0.823383	Isocitrate lyase
Solyc03g098730.1.1	741	6.24	30.9333	2.30954	Up	0.826401	Kunitz trypsin inhibitor
Solyc03g098740.1.1	600	21.5067	234.383	3.44601	Up	0.90256	Kunitz trypsin inhibitor
Solyc03g019690.1.1	654	2.4	29.4833	3.61879	Up	0.853588	Kunitz-type protease inhibitor
Solyc03g020010.1.1	618	20.3933	102.19	2.32508	Up	0.870767	Kunitz-type trypsin inhibitor alpha chain
Solyc04g072280.2.1	1742	2.45	54.4433	4.4739	Up	0.897934	Laccase
Solyc06g050530.2.1	1931	5.85333	24.47	2.06368	Up	0.800374	Laccase
Solyc04g054690.2.1	2023	31.08	79.72	1.35896	Up	0.800078	Laccase 1a
Solyc06g082240.2.1	1964	32.9667	88.78	1.42923	Up	0.810375	Laccase-13
Solyc06g009290.2.1	4423	79.9933	266.54	1.7364	Up	0.855535	Lipid A export ATP-binding/permease protein msbA
Solyc06g069070.1.1	285	249.34	625.827	1.32765	Up	0.820975	Lipid transfer protein
Solyc08g029000.2.1	2619	10.5633	41.1467	1.96171	Up	0.824378	Lipoxygenase
Solyc03g122340.2.1	3088	6.90667	28.4767	2.04372	Up	0.810174	Lipoxygenase
Solyc10g007600.2.1	1574	22.6633	61.9	1.44958	Up	0.801402	L-lactate dehydrogenase
Solyc08g078850.2.1	1463	7.24333	33.8533	2.22457	Up	0.827888	L-lactate dehydrogenase
Solyc11g044840.1.1	1311	1.11333	15.7067	3.81842	Up	0.810508	LL-diaminopimelate aminotransferase
Solyc02g081360.2.1	1974	2.94	19.48	2.72811	Up	0.805643	Long-chain-fatty-acid--CoA ligase
Solyc10g052880.1.1	1437	53.7733	144.1	1.42211	Up	0.819066	LRR receptor-like serine/threonine-protein kinase, RLP
Solyc10g076610.1.1	1767	70.9733	299.237	2.07594	Up	0.875254	Lysyl-tRNA synthetase
Solyc05g054380.1.1	489	2.04	22.6133	3.47053	Up	0.833409	Major allergen Mal d 1
Solyc01g096720.2.1	1547	6.28667	39.2967	2.64404	Up	0.848729	Major facilitator superfamily transporter
Solyc04g007790.2.1	803	6.46	30.3967	2.23431	Up	0.822229	Major latex-like protein
Solyc06g007970.2.1	958	5.94667	35.6933	2.5855	Up	0.843019	Male sterility 5 family protein (Fragment)
Solyc11g010380.1.1	1482	140.803	343.457	1.28645	Up	0.812921	Mate efflux family protein
Solyc04g005050.1.1	1104	13.6533	45.93	1.75018	Up	0.818007	Matrix metalloproteinase
Solyc07g048070.2.1	1508	25.8433	135.823	2.39387	Up	0.877314	Membrane protein
Solyc06g072330.2.1	548	11.1967	45.0033	2.00696	Up	0.833018	Mitochondrial import inner membrane translocase subunit TIM14
Solyc03g097840.2.1	1165	6.65333	38.38	2.52821	Up	0.844393	Mitochondrial phosphate carrier protein
Solyc04g025650.2.1	1388	48.4	240.92	2.31548	Up	0.881568	Monooxygenase FAD-binding
Solyc12g013690.1.1	1224	15.33	46.6933	1.60686	Up	0.808416	Monooxygenase FAD-binding protein
Solyc07g065320.2.1	4523	15.3433	121.543	2.98579	Up	0.88799	Multidrug resistance protein ABC transporter family
Solyc12g005850.1.1	1539	28.0967	132.74	2.24013	Up	0.871573	Multidrug resistance protein mdtK
Solyc03g118970.2.1	1703	12.8867	43.81	1.76538	Up	0.816595	Multidrug resistance protein mdtK
Solyc01g104740.2.1	898	25.3667	164.593	2.6979	Up	0.887133	Multiprotein bridging factor
Solyc10g008700.1.1	990	3.59667	23.2767	2.69415	Up	0.81899	MYB transcription factor
Solyc09g090790.2.1	894	10.64	50.95	2.25958	Up	0.848502	MYB transcription factor
Solyc12g099130.1.1	708	3.02667	20.05	2.7278	Up	0.807974	MYB transcription factor
Solyc02g089190.1.1	720	2.45	21.52	3.13482	Up	0.822746	MYB transcription factor
Solyc03g093890.2.1	1073	8.82667	36.8533	2.06185	Up	0.82613	Myb-related transcription factor
Solyc04g009440.2.1	1320	37.89	130.867	1.78821	Up	0.849794	NAC domain protein
Solyc12g013620.1.1	1050	30.47	148.347	2.28351	Up	0.874434	NAC domain protein IPR003441
Solyc08g068710.1.1	705	20.72	68.8333	1.73208	Up	0.832016	N-acetyltransferase
Solyc08g068280.1.1	735	0.823333	19.8633	4.59249	Up	0.848395	N-acetyltransferase
Solyc01g058720.2.1	727	38.1933	239.053	2.64594	Up	0.889906	NaCl-inducible Ca2+-binding protein
Solyc02g078900.2.1	2240	32.9967	102.477	1.6349	Up	0.835281	NADH dehydrogenase
Solyc02g079170.2.1	2067	11.16	38.3333	1.78026	Up	0.810854	NADH dehydrogenase like protein
Solyc10g078270.1.1	1152	21.3733	137.557	2.68614	Up	0.884467	Nodulin MtN21 family protein
Solyc04g011340.2.1	1437	4.53667	31.7167	2.80554	Up	0.84208	Nodulin-like protein
Solyc11g011780.1.1	1509	37.7533	114.747	1.60378	Up	0.835129	Nonsense-mediated mRNA decay NMD3 family protein
Solyc09g082300.2.1	831	4.31	24.9467	2.53309	Up	0.819312	Non-specific lipid-transfer protein
Solyc09g065440.2.1	922	8.07	39.3633	2.28621	Up	0.837675	Non-specific lipid-transfer protein
Solyc09g065430.2.1	829	37.04	122.423	1.72472	Up	0.845225	Non-specific lipid-transfer protein
Solyc01g005990.2.1	1011	14.99	67.5433	2.17181	Up	0.854653	Non-specific lipid-transfer protein
Solyc03g005210.2.1	986	20.22	60.3067	1.57653	Up	0.815738	Non-specific lipid-transfer protein
Solyc01g103060.2.1	688	15.8033	52.39	1.72906	Up	0.822324	Non-specific lipid-transfer protein
Solyc09g082270.2.1	731	54.6533	195.93	1.84196	Up	0.858075	Non-specific lipid-transfer protein
Solyc01g081600.2.1	698	32.2733	97.8233	1.59984	Up	0.831764	Non-specific lipid-transfer protein
Solyc10g075100.1.1	345	31.72	274.957	3.11574	Up	0.899157	Non-specific lipid-transfer protein
Solyc04g082030.1.1	1296	88.13	206.177	1.22618	Up	0.801748	Ornithine decarboxylase
Solyc08g080670.1.1	753	49.48	141.297	1.51381	Up	0.826679	Osmotin-like protein (Fragment)
Solyc02g091100.2.1	2276	42.7867	107.477	1.32879	Up	0.804326	Oxalyl-CoA decarboxylase
Solyc10g085010.1.1	564	19.5233	76.8333	1.97653	Up	0.848565	PAR-1c protein
Solyc02g090490.2.1	1558	5.90667	38.3267	2.69793	Up	0.848779	Patatin-like protein 3
Solyc02g065090.2.1	1504	9.12	34.68	1.927	Up	0.814194	Patatin-like protein 3
Solyc02g065470.1.1	543	18.2667	68.8633	1.91452	Up	0.841507	Pathogenesis-related protein
Solyc00g174340.1.1	480	157.633	393.873	1.32116	Up	0.817579	Pathogenesis-related protein 1b
Solyc07g006700.1.1	591	5.2	77.28	3.89351	Up	0.89518	Pathogenesis-related protein PR-1
Solyc11g019910.1.1	591	12.0267	41.08	1.7722	Up	0.813816	Pectinesterase
Solyc03g111720.2.1	973	36.4067	100.417	1.46372	Up	0.815852	Peptide methionine sulfoxide reductase msrA
Solyc06g082420.2.1	1014	6.26	48.54	2.95494	Up	0.864389	Peroxidase 3
Solyc02g087070.2.1	2068	12.45	47.5167	1.93229	Up	0.829369	Peroxidase family protein
Solyc09g064940.2.1	1176	166.56	435.033	1.38508	Up	0.8262	Phenazine biosynthesis protein PhzF family
Solyc03g071870.1.1	519	0.986667	20.22	4.35708	Up	0.844009	Phenylalanine ammonia-lyase
Solyc10g011920.1.1	384	9.69	58.0433	2.58256	Up	0.863015	Phenylalanine ammonia-lyase
Solyc10g011930.1.1	384	83.03	842.633	3.3432	Up	0.906946	Phenylalanine ammonia-lyase
Solyc00g282510.1.1	1776	78.1333	570.39	2.86794	Up	0.898564	Phenylalanine ammonia-lyase
Solyc09g007910.2.1	7405	12.4933	42.22	1.75677	Up	0.814516	Phenylalanine ammonia-lyase
Solyc04g079350.1.1	954	9.13333	35.8933	1.9745	Up	0.818297	Pheromone receptor-like protein (Fragment)
Solyc02g032860.2.1	1616	25.77	107.973	2.06691	Up	0.862732	Phosphoadenosine phosphosulfate reductase
Solyc01g006050.2.1	1390	6.13667	25.86	2.0752	Up	0.805466	Plant viral-response family protein
Solyc02g089250.2.1	1763	78.16	294.273	1.91265	Up	0.864931	Pollen Ole e 1 allergen and extensin
Solyc04g008230.2.1	1749	16.1633	62.9667	1.96186	Up	0.841545	Polygalacturonase
Solyc05g005170.2.1	1815	2.13	55.2533	4.69714	Up	0.903455	Polygalacturonase 2
Solyc07g065090.1.1	984	9.81333	34.29	1.80497	Up	0.806399	Polygalacturonase inhibitor protein
Solyc09g061310.2.1	1073	48.6467	122.147	1.3282	Up	0.806853	PPPDE peptidase domain containing 2a
Solyc09g011870.1.1	1173	26.7667	109.847	2.03698	Up	0.861484	Prephenate dehydrogenase family protein
Solyc12g009650.1.1	798	2.53667	49.9633	4.29986	Up	0.891141	Proline rich protein (Fragment)
Solyc07g065110.1.1	315	116.45	379.253	1.70345	Up	0.855674	Protease inhibitor/seed storage/lipid transfer protein family protein
Solyc05g041140.2.1	465	25.7067	79.8733	1.63557	Up	0.829861	Protease inhibitor/seed storage/lipid transfer protein family protein
Solyc06g008620.1.1	1983	45.4967	304.45	2.74237	Up	0.893019	Protein tolB
Solyc11g021060.1.1	672	9.35333	32.0067	1.77482	Up	0.800229	Proteinase inhibitor
Solyc01g109390.2.1	744	45.34	221.013	2.28528	Up	0.879073	PVR3-like protein
Solyc03g121900.1.1	321	7.76667	75.9633	3.28994	Up	0.883824	PVR3-like protein
Solyc05g041920.2.1	949	9.03333	33.6333	1.89656	Up	0.810848	Ribonuclease 3
Solyc09g082240.2.1	1298	11.4767	46.9433	2.03222	Up	0.836018	Ribosomal-protein-alanine N-acetyltransferase
Solyc02g089610.1.1	1089	74.43	212.88	1.51608	Up	0.833125	S-adenosylmethionine decarboxylase proenzyme
Solyc04g040180.2.1	1114	29.27	137.133	2.22808	Up	0.871624	S-adenosylmethionine-dependent methyltransferase
Solyc01g096510.2.1	754	10.7333	42.9467	2.00045	Up	0.830094	Sigma factor binding protein 1
Solyc07g062480.1.1	894	11.74	77.8267	2.72883	Up	0.874422	S-locus glycoprotein (Fragment)
Solyc07g062490.1.1	894	15.9667	94.1133	2.55934	Up	0.874731	S-locus-specific glycoprotein
Solyc02g076830.1.1	1311	5.04333	25.93	2.36217	Up	0.816986	S-locus-specific glycoprotein (Fragment)
Solyc09g075820.2.1	1978	12.47	49.1833	1.97971	Up	0.833667	Solute carrier family 2, facilitated glucose transporter member 3
Solyc10g085030.1.1	600	12.3233	43.52	1.82029	Up	0.819589	Soul heme-binding family protein
Solyc02g086180.2.1	1236	35.3633	99.5267	1.49283	Up	0.81836	Sterol C-5 desaturase
Solyc03g005260.2.1	1854	55.4967	199.457	1.8456	Up	0.858636	Sulfate adenylyltransferase
Solyc08g083090.1.1	465	16.98	53.21	1.64786	Up	0.817843	Susceptibility homeodomain transcription factor
Solyc01g006950.2.1	1041	25.3833	74.9333	1.56173	Up	0.817566	Syntaxin
Solyc03g121040.2.1	1151	18.8933	56.34	1.57628	Up	0.812921	Taurine catabolism dioxygenase TauD/TfdA familyygenase
Solyc02g080890.2.1	1999	26.55	82.12	1.62902	Up	0.829924	Transcription factor WRKY
Solyc03g114160.1.1	2049	6.92667	37.3567	2.43113	Up	0.840612	U-box domain-containing protein
Solyc08g062220.2.1	1625	6.25333	37.14	2.57028	Up	0.843694	UDP-glucose glucosyltransferase
Solyc08g006330.2.1	1625	16.4367	48.1467	1.55052	Up	0.800727	UDP-glucose salicylic acid glucosyltransferase
Solyc11g007390.1.1	660	6.76667	63.2767	3.22516	Up	0.878417	UDP-glucosyltransferase
Solyc11g007490.1.1	1332	17.1633	100.32	2.54721	Up	0.875783	UDP-glucosyltransferase
Solyc01g095620.2.1	1796	78.55	229.43	1.54637	Up	0.83632	UDP-glucosyltransferase
Solyc11g007500.1.1	606	88.94	439.763	2.30582	Up	0.884373	UDP-glucosyltransferase
Solyc07g043150.1.1	1449	35.51	138.463	1.96321	Up	0.859505	UDP-glucosyltransferase
Solyc02g085660.1.1	1473	8.93333	79.4133	3.15211	Up	0.882551	UDP-glucosyltransferase
Solyc12g042600.1.1	1485	48.4867	286.8	2.56439	Up	0.888733	UDP-glucosyltransferase
Solyc01g107780.2.1	1597	54.61	196.75	1.84913	Up	0.858535	UDP-glucosyltransferase family 1 protein
Solyc01g107820.2.1	1869	159.243	660.8	2.05298	Up	0.877043	UDP-glucosyltransferase family 1 protein
Solyc10g079930.1.1	1314	39.6833	142.11	1.8404	Up	0.853966	UDP-glucosyltransferase HvUGT5876
Solyc07g006800.1.1	1362	27.28	126.117	2.20884	Up	0.869689	UDP-glucosyltransferase HvUGT5876
Solyc12g057080.1.1	1461	13.09	49.9633	1.9324	Up	0.831506	UDP-glucuronosyltransferase
Solyc12g057060.1.1	1461	204.66	615.4	1.5883	Up	0.848395	UDP-glucuronosyltransferase
Solyc03g078490.2.1	1562	5.73667	36.4633	2.66816	Up	0.845698	UDP-glucuronosyltransferase
Solyc03g071850.1.1	1362	48.4167	168.237	1.79692	Up	0.854174	UDP-glucuronosyltransferase 1-6
Solyc12g009930.1.1	1239	45.4933	122.437	1.42831	Up	0.817402	UDP-glucuronosyltransferase 1-6
Solyc02g071970.1.1	597	6.50667	55.4567	3.09137	Up	0.871554	Unknown Protein
Solyc07g066360.1.1	246	82.6267	442.483	2.42094	Up	0.888015	Unknown Protein
Solyc04g014320.1.1	327	91.1067	418.403	2.19927	Up	0.880648	Unknown Protein
Solyc05g046240.1.1	408	13.2433	138.927	3.39099	Up	0.896819	Unknown Protein
Solyc05g053060.1.1	297	0.25	72.6067	8.18203	Up	0.971856	Unknown Protein
Solyc07g017980.1.1	369	43.9533	278.693	2.66463	Up	0.891273	Unknown Protein
Solyc07g043000.2.1	620	247.483	725.83	1.5523	Up	0.842232	Unknown Protein
Solyc01g105770.2.1	1507	40.37	249.787	2.62934	Up	0.889798	Unknown Protein
Solyc08g044280.1.1	195	14.18	47.85	1.75466	Up	0.81991	Unknown Protein
Solyc05g046180.1.1	231	54.1567	528.333	3.28624	Up	0.90469	Unknown Protein
Solyc10g085890.1.1	252	6.81667	27.5033	2.01247	Up	0.805838	Unknown Protein
Solyc07g049200.2.1	1065	29.2267	178.76	2.61267	Up	0.886433	Unknown Protein
Solyc02g092890.1.1	273	2.20667	17.8333	3.01464	Up	0.805025	Unknown Protein
Solyc04g072620.1.1	159	28.4133	90.0333	1.66389	Up	0.835533	Unknown Protein
Solyc06g084370.1.1	396	20.3167	67.3267	1.72851	Up	0.831348	Unknown Protein
Solyc04g076440.1.1	339	3.41333	21.55	2.65843	Up	0.812405	Unknown Protein
Solyc01g097570.2.1	782	9.23667	32.86	1.83089	Up	0.805706	Unknown Protein
Solyc05g014300.1.1	195	13.0533	63.6	2.28461	Up	0.856266	Unknown Protein
Solyc04g007810.1.1	420	16.1	78.52	2.286	Up	0.862763	Unknown Protein
Solyc04g014330.1.1	327	136.143	897.633	2.721	Up	0.896264	Unknown Protein
Solyc05g010020.2.1	502	4.05333	27.34	2.75383	Up	0.831455	Unknown Protein
Solyc04g014290.1.1	348	90.69	314.37	1.79345	Up	0.859259	Unknown Protein
Solyc04g014350.1.1	177	118.587	563.167	2.24762	Up	0.883326	Unknown Protein
Solyc04g014280.1.1	291	9.45667	39.28	2.05439	Up	0.828796	Unknown Protein
Solyc06g068890.1.1	246	21.7533	69.7533	1.68103	Up	0.829697	Unknown Protein
Solyc02g090120.1.1	261	8.38	49.1933	2.55344	Up	0.855844	Unknown Protein
Solyc01g090980.1.1	570	10.28	66.2633	2.68837	Up	0.869311	Unknown Protein
Solyc04g014300.1.1	171	36.1733	137.01	1.92128	Up	0.857192	Unknown Protein
Solyc02g087890.2.1	562	10.8867	44.0433	2.01636	Up	0.832691	Unknown Protein
Solyc01g105750.1.1	447	3.71	29.6367	2.99789	Up	0.842395	Unknown Protein
Solyc08g023510.1.1	462	0.01	9.47	9.88722	Up	0.841601	Unknown Protein
Solyc04g014310.1.1	204	109.977	872.987	2.98876	Up	0.900909	Unknown Protein
Solyc03g059050.2.1	1051	5.43667	33.6633	2.63038	Up	0.840776	Unknown Protein
Solyc03g096780.1.1	342	55.4933	169.23	1.6086	Up	0.842068	Unknown Protein
Solyc03g096770.1.1	348	16.16	57.85	1.83989	Up	0.832577	Unknown Protein
Solyc02g084850.2.1	918	77.26	1185.25	3.93933	Up	0.918207	Unknown Protein
Solyc07g043250.1.1	483	27.63	80.99	1.55151	Up	0.818883	Unknown Protein
Solyc06g072350.2.1	860	7.32667	29.6767	2.0181	Up	0.811882	UPF0497 membrane protein 17
Solyc01g100090.1.1	621	0.01	127.977	13.6436	Up	0.988512	Wall-associated receptor kinase-like 20
Solyc01g109120.2.1	1870	10.1433	35.16	1.7934	Up	0.807073	WD-40 repeat family protein
Solyc02g094270.1.1	396	8.08	32.71	2.0173	Up	0.817843	WRKY transcription factor
Solyc06g066370.2.1	1974	48.0133	128.873	1.42445	Up	0.81732	WRKY transcription factor 1
Solyc05g015850.2.1	802	5.34667	36.1667	2.75795	Up	0.846971	WRKY transcription factor-b
Solyc09g014990.2.1	1761	12.8067	40.04	1.64455	Up	0.803872	WRKY-like transcription factor
Solyc01g080010.2.1	1537	14.9233	73.31	2.29644	Up	0.861257	Xylanase inhibitor (Fragment)
Solyc07g056000.2.1	1098	10.2767	35.2567	1.77852	Up	0.80655	Xyloglucan endotransglucosylase/hydrolase 7
Solyc02g087210.2.1	1137	51.0733	136.13	1.41434	Up	0.817207	Zinc finger AN1 domain-containing stress-associated protein 12
Solyc08g006470.2.1	1225	73.51	315.783	2.10292	Up	0.876199	Zinc finger family protein
Solyc05g054650.1.1	459	8.46667	34.6433	2.03271	Up	0.821568	Zinc finger transcription factor ZFP19
Solyc11g056480.1.1	498	101.843	35.3333	-1.52725	Down	0.822904	30S ribosomal protein S19
Solyc12g044330.1.1	747	287.36	124.463	-1.20714	Down	0.801874	Aquaporin
Solyc00g171810.2.1	1354	60.3767	15.6967	-1.94353	Down	0.839308	ATP synthase subunit a
Solyc08g045710.1.1	105	149.427	51.7767	-1.52906	Down	0.829685	ATP synthase subunit alpha, mitochondrial
Solyc03g121090.2.1	827	167.61	71.0533	-1.23813	Down	0.800236	Cold induced protein-like
Solyc12g062830.1.1	177	51.7833	0.46	-6.81471	Down	0.94528	Copia-type pol polyprotein-like
Solyc09g015870.2.1	1046	24.35	5.02333	-2.2772	Down	0.808895	Cytochrome c oxidase subunit 2
Solyc12g088970.1.1	1584	27.0167	5.45	-2.30952	Down	0.817648	Cytochrome P450
Solyc09g091950.1.1	1260	63.7567	21.8933	-1.54208	Down	0.810993	Ethylene-responsive transcription factor 1
Solyc01g066970.2.1	606	164.96	67.3	-1.29344	Down	0.805844	Flowering promoting factor-like 1
Solyc12g097080.1.1	666	90.03	34.73	-1.37422	Down	0.804357	Glutathione S-transferase
Solyc06g061200.1.1	912	4008.47	1517.35	-1.4015	Down	0.83005	Glycine-rich protein TomR2
Solyc11g069760.1.1	552	45.88	7.46667	-2.61933	Down	0.855377	High affinity nitrate transporter protein
Solyc02g011840.1.1	423	67.7233	20.5033	-1.72379	Down	0.831058	Hypothetical chloroplast RF1
Solyc07g041680.1.1	357	98.7433	37.8667	-1.38275	Down	0.807811	Hypothetical chloroplast RF1
Solyc02g031850.1.1	294	42.7033	0.0266667	-10.6451	Down	0.961659	Kinase family protein
Solyc08g014000.2.1	2940	241.427	102.303	-1.23873	Down	0.804477	Lipoxygenase
Solyc06g005470.2.1	608	664.947	202.95	-1.71211	Down	0.858346	Metallothionein-like protein type 2
Solyc08g061490.2.1	1072	181.23	73.44	-1.30318	Down	0.808151	MTD1
Solyc08g007430.1.1	1773	186.693	68.4133	-1.44832	Down	0.825216	Nitrate transporter
Solyc03g007360.2.1	1042	86.75	33.8033	-1.3597	Down	0.802315	Nodulin MtN3 family protein
Solyc08g067500.1.1	372	1307.9	483.03	-1.43707	Down	0.833384	Non-specific lipid-transfer protein
Solyc02g079360.1.1	1158	184.64	73.9867	-1.31938	Down	0.811251	Octicosapeptide/Phox/Bem1p domain-containing protein
Solyc02g064970.2.1	1135	826.257	333.237	-1.31004	Down	0.81853	Peroxidase
Solyc07g014680.2.1	1509	210.387	44.8633	-2.22943	Down	0.876779	Potassium transporter
Solyc05g006850.2.1	793	730.137	281.203	-1.37655	Down	0.826508	Thioredoxin H
Solyc10g085850.1.1	177	229.137	69.9233	-1.71236	Down	0.852661	TPSI1
Solyc04g058100.2.1	509	113.383	40.4733	-1.48617	Down	0.821064	Type 2 metallothionein
Solyc07g049560.2.1	983	146.68	50.4167	-1.5407	Down	0.830176	Tyrosine phosphatase family protein
Solyc04g015120.2.1	1076	59.4	7.36667	-3.01138	Down	0.872821	U-box domain containing protein expressed
Solyc09g037110.1.1	69	8.06333	0.01	-9.65523	Down	0.819116	Unknown Protein
Solyc02g071950.1.1	303	43.25	13.6267	-1.66627	Down	0.810653	Unknown Protein
Solyc03g119180.1.1	225	83.2433	26.69	-1.64104	Down	0.831197	Unknown Protein
Solyc07g006230.1.1	396	1459.04	644.69	-1.17834	Down	0.80321	Unknown Protein
Solyc02g080450.1.1	348	159.1	55.1867	-1.52754	Down	0.830611	Unknown Protein
Solyc00g019750.1.1	210	37.4467	8.80667	-2.08817	Down	0.828292	Unknown Protein
Solyc00g265510.1.1	150	174.447	34.6467	-2.332	Down	0.878896	Unknown Protein
Solyc03g095350.1.1	99	7.13	0.01	-9.47776	Down	0.800412	Unknown Protein
Solyc05g051810.1.1	219	266.227	54.0333	-2.30073	Down	0.881089	Unknown Protein
Solyc12g055700.1.1	363	163.237	67.92	-1.26506	Down	0.803506	Unknown Protein
Solyc12g019710.1.1	102	11.7667	0.01	-10.2005	Down	0.868221	Unknown Protein
Solyc00g244300.1.1	258	61.81	22.62	-1.45024	Down	0.801345	Unknown Protein
Solyc04g081700.2.1	382	65.2533	23.2333	-1.48986	Down	0.806746	Unknown Protein
Solyc03g078620.1.1	609	44.4433	8.24333	-2.43067	Down	0.848527	Unknown Protein
Solyc07g056640.1.1	162	176.873	54.6033	-1.69566	Down	0.849447	Unknown Protein
Solyc03g118300.1.1	270	33.22	9.24333	-1.84557	Down	0.807332	Unknown Protein
Solyc10g011970.1.1	225	127.39	46.6333	-1.44982	Down	0.819803	Unknown Protein
Solyc07g009230.2.1	515	739.67	245.74	-1.58975	Down	0.848912	Unknown Protein
Solyc08g076890.2.1	542	616.427	244.447	-1.33441	Down	0.820963	Unknown Protein
Solyc11g021250.1.1	150	45.02	14.09	-1.67589	Down	0.812921	Unknown Protein
Solyc03g096410.1.1	153	174.153	68.2733	-1.35096	Down	0.81451	Unknown Protein
Solyc06g008990.1.1	606	30.4067	6.83	-2.15443	Down	0.81923	Unknown Protein
Solyc04g055150.1.1	408	68.9167	22.1433	-1.63798	Down	0.825752	Unknown Protein
Solyc09g014620.2.1	474	326.747	134.38	-1.28185	Down	0.811434	Unknown Protein
Solyc02g032360.2.1	522	30.3367	5.77667	-2.39275	Down	0.828638	Unknown Protein
Solyc04g055140.1.1	408	109.673	34.1867	-1.68171	Down	0.841047	Unknown Protein
Solyc05g042140.1.1	324	16.3333	0.666667	-4.61471	Down	0.831783	Unknown Protein
Solyc07g009030.2.1	496	35.8	10.7233	-1.73921	Down	0.805328	Unknown Protein
Solyc05g046130.2.1	658	32.6	9.54	-1.77281	Down	0.801288	Unknown Protein
Solyc12g009480.1.1	879	60.15	21.93	-1.45566	Down	0.801068	Xenotropic and polytropic retrovirus receptor
Solyc11g021270.1.1	156	203.807	40.6033	-2.32753	Down	0.880415	Ycf1
Solyc05g042130.1.1	348	16.12	1.02667	-3.97281	Down	0.815675	Zinc knuckle containing protein
