# Supplementary material for: Companion cropping with potato onion enhances the disease resistance of tomato against Verticillium dahliae
Source: Front Plant Sci. 2015 Sep 11;6:726. doi: 10.3389/fpls.2015.00726 (PMC4566073; doi:10.3389/fpls.2015.00726)
Supplement: Supplementary file 5 [file Table5.XLS]

## Sheet: Sheet1
Companion cropping with potato onion enhances the disease resistance of tomato against Verticillium dahliae Xuepeng Fu, Xia Wu,Xingang Zhou,Shouwei Liu,Yanhui Shen,Fengzhi Wu
Additional file 10,Table 5 Significantly enriched KEGG pathways in DGEs
Sequence number	Pathway	DEGs with pathway annotation (211)	Pathway ID	*The percentage of the total DEGs
1	Metabolic pathways	70 (33.18%*)	ko01100
2	Biosynthesis of secondary metabolites	54 (25.59%)	ko01110
3	Zeatin biosynthesis	18 (8.53%)	ko00908
4	Phenylpropanoid biosynthesis	18 (8.53%)	ko00940
5	Glutathione metabolism	17 (8.06%)	ko00480
6	Plant hormone signal transduction	17 (8.06%)	ko04075
7	Phenylalanine metabolism	10 (4.74%)	ko00360
8	Plant-pathogen interaction	10 (4.74%)	ko04626
9	Flavone and flavonol biosynthesis	9 (4.27%)	ko00944
10	Flavonoid biosynthesis	9 (4.27%)	ko00941
11	Cysteine and methionine metabolism	8 (3.79%)	ko00270
12	Starch and sucrose metabolism	8 (3.79%)	ko00500
13	Stilbenoid, diarylheptanoid and gingerol biosynthesis	7 (3.32%)	ko00945
14	Benzoxazinoid biosynthesis	6 (2.84%)	ko00402
15	Oxidative phosphorylation	6 (2.84%)	ko00190
16	Cyanoamino acid metabolism	5 (2.37%)	ko00460
17	Cutin, suberine and wax biosynthesis	5 (2.37%)	ko00073
18	Ascorbate and aldarate metabolism	5 (2.37%)	ko00053
19	Carotenoid biosynthesis	5 (2.37%)	ko00906
20	ABC transporters	5 (2.37%)	ko02010
21	Brassinosteroid biosynthesis	4 (1.9%)	ko00905
22	SNARE interactions in vesicular transport	4 (1.9%)	ko04130
23	alpha-Linolenic acid metabolism	4 (1.9%)	ko00592
24	Limonene and pinene degradation	4 (1.9%)	ko00903
25	Spliceosome	4 (1.9%)	ko03040
26	Selenocompound metabolism	3 (1.42%)	ko00450
27	Linoleic acid metabolism	3 (1.42%)	ko00591
28	Glyoxylate and dicarboxylate metabolism	3 (1.42%)	ko00630
29	Arginine and proline metabolism	3 (1.42%)	ko00330
30	Peroxisome	3 (1.42%)	ko04146
31	Phagosome	3 (1.42%)	ko04145
32	Amino sugar and nucleotide sugar metabolism	3 (1.42%)	ko00520
33	Pentose and glucuronate interconversions	3 (1.42%)	ko00040
34	Protein processing in endoplasmic reticulum	3 (1.42%)	ko04141
35	Fatty acid elongation	2 (0.95%)	ko00062
36	Sulfur metabolism	2 (0.95%)	ko00920
37	Histidine metabolism	2 (0.95%)	ko00340
38	Nitrogen metabolism	2 (0.95%)	ko00910
39	Steroid biosynthesis	2 (0.95%)	ko00100
40	Ubiquinone and other terpenoid-quinone biosynthesis	2 (0.95%)	ko00130
41	Galactose metabolism	2 (0.95%)	ko00052
42	Glycerolipid metabolism	2 (0.95%)	ko00561
43	Other glycan degradation	2 (0.95%)	ko00511
44	Glycerophospholipid metabolism	2 (0.95%)	ko00564
45	RNA transport	2 (0.95%)	ko03013
46	Lysine biosynthesis	1 (0.47%)	ko00300
47	Phenylalanine, tyrosine and tryptophan biosynthesis	1 (0.47%)	ko00400
48	Glucosinolate biosynthesis	1 (0.47%)	ko00966
49	Base excision repair	1 (0.47%)	ko03410
50	Propanoate metabolism	1 (0.47%)	ko00640
51	Fatty acid metabolism	1 (0.47%)	ko00071
52	Aminoacyl-tRNA biosynthesis	1 (0.47%)	ko00970
53	Regulation of autophagy	1 (0.47%)	ko04140
54	Inositol phosphate metabolism	1 (0.47%)	ko00562
55	Tryptophan metabolism	1 (0.47%)	ko00380
56	Homologous recombination	1 (0.47%)	ko03440
57	Pyruvate metabolism	1 (0.47%)	ko00620
58	Diterpenoid biosynthesis	1 (0.47%)	ko00904
59	Glycolysis / Gluconeogenesis	1 (0.47%)	ko00010
60	Endocytosis	1 (0.47%)	ko04144
61	mRNA surveillance pathway	1 (0.47%)	ko03015
62	Ribosome biogenesis in eukaryotes	1 (0.47%)	ko03008
63	Ubiquitin mediated proteolysis	1 (0.47%)	ko04120
64	Purine metabolism	1 (0.47%)	ko00230
65	Ribosome	1 (0.47%)	ko03010
